# Supplementary material for: Adverse Effect of Sugarcane Extract Powder (SEP) in Hyper-Lipidemic Zebrafish During a 14-Week Diet: A Comparative Analysis of Biochemical and Toxicological Efficacy Between Four SEPs and Genuine Policosanol (Raydel®)
Source: Int J Mol Sci. 2025 Sep 29;26(19):9524. doi: 10.3390/ijms26199524 (PMC12524539; doi:10.3390/ijms26199524)
Supplement: Supplementary file 1 [file ijms-26-09524-s001.zip]

Archive with 1 entries (1 files):
- ijms-3892469-supplementary.pdf
